# Supplementary material for: The Porcelain Crab Transcriptome and PCAD, the Porcelain Crab Microarray and Sequence Database
Source: PLoS One. 2010 Feb 19;5(2):e9327. doi: 10.1371/journal.pone.0009327 (PMC2824831; doi:10.1371/journal.pone.0009327)
Supplement: Table S1 — Full Gene Ontology Results. This spreadsheet lists the full set of gene ontology search results for each of the three ontologies. A summary of this table is represented in Figure 1. (0.07 MB TXT) [file pone.0009327.s001.txt]

Table S1. Full Gene Ontology Results from PCAD
go_id	go_type	go_desc	CountOfgo_id		go_id	go_type	go_desc	CountOfgo_id		go_id	go_type	go_desc	CountOfgo_id
GO:0005524	Molecular Function	ATP binding	5113		GO:0006508	Biological Process	proteolysis	5432		GO:0005622	Cellular Component	intracellular	5095
GO:0003824	Molecular Function	catalytic activity	4318		GO:0006412	Biological Process	translation	4166		GO:0005840	Cellular Component	ribosome	3393
GO:0004252	Molecular Function	serine-type endopeptidase activity	4051		GO:0006118	Biological Process	electron transport	3666		GO:0016021	Cellular Component	integral to membrane	2079
GO:0003735	Molecular Function	structural constituent of ribosome	3972		GO:0008152	Biological Process	metabolic process	2287		GO:0016020	Cellular Component	membrane	2071
GO:0005525	Molecular Function	GTP binding	3691		GO:0006810	Biological Process	transport	1890		GO:0005634	Cellular Component	nucleus	1420
GO:0005488	Molecular Function	binding	2965		GO:0006457	Biological Process	protein folding	1577		GO:0005576	Cellular Component	extracellular region	1307
GO:0016491	Molecular Function	oxidoreductase activity	2686		GO:0006511	Biological Process	ubiquitin-dependent protein catabolic process	1246		GO:0016469	Cellular Component	proton-transporting two-sector ATPase complex	1172
GO:0003676	Molecular Function	nucleic acid binding	2239		GO:0007264	Biological Process	small GTPase mediated signal transduction	1076		GO:0005839	Cellular Component	proteasome core complex	1109
GO:0005515	Molecular Function	protein binding	2003		GO:0006030	Biological Process	chitin metabolic process	952		GO:0005737	Cellular Component	cytoplasm	1040
GO:0008270	Molecular Function	zinc ion binding	1730		GO:0015986	Biological Process	ATP synthesis coupled proton transport	850		GO:0005874	Cellular Component	microtubule	668
GO:0005509	Molecular Function	calcium ion binding	1712		GO:0005975	Biological Process	carbohydrate metabolic process	836		GO:0043234	Cellular Component	protein complex	513
GO:0003677	Molecular Function	DNA binding	1496		GO:0006468	Biological Process	protein amino acid phosphorylation	594		GO:0016459	Cellular Component	myosin complex	510
GO:0051082	Molecular Function	unfolded protein binding	1226		GO:0006355	Biological Process	regulation of transcription, DNA-dependent	581		GO:0030529	Cellular Component	ribonucleoprotein complex	421
GO:0000166	Molecular Function	nucleotide binding	1102		GO:0006886	Biological Process	intracellular protein transport	517		GO:0015935	Cellular Component	small ribosomal subunit	371
GO:0005506	Molecular Function	iron ion binding	1008		GO:0051258	Biological Process	protein polymerization	513		GO:0005739	Cellular Component	mitochondrion	324
GO:0005215	Molecular Function	transporter activity	992		GO:0044267	Biological Process	cellular protein metabolic process	510		GO:0005853	Cellular Component	eukaryotic translation elongation factor 1 complex	239
GO:0020037	Molecular Function	heme binding	992		GO:0006464	Biological Process	protein modification process	501		GO:0005740	Cellular Component	mitochondrial envelope	232
GO:0008061	Molecular Function	chitin binding	952		GO:0006414	Biological Process	translational elongation	489		GO:0015934	Cellular Component	large ribosomal subunit	201
GO:0003723	Molecular Function	RNA binding	916		GO:0007165	Biological Process	signal transduction	442		GO:0005783	Cellular Component	endoplasmic reticulum	176
GO:0046961	Molecular Function	hydrogen ion transporting ATPase activity, rotational mechanism	914		GO:0016071	Biological Process	mRNA metabolic process	422		GO:0000786	Cellular Component	nucleosome	151
GO:0042302	Molecular Function	structural constituent of cuticle	910		GO:0007186	Biological Process	G-protein coupled receptor protein signaling pathway	409		GO:0008305	Cellular Component	integrin complex	143
GO:0046933	Molecular Function	hydrogen ion transporting ATP synthase activity, rotational mechanism	850		GO:0007017	Biological Process	microtubule-based process	393		GO:0005743	Cellular Component	mitochondrial inner membrane	123
GO:0030414	Molecular Function	protease inhibitor activity	762		GO:0006096	Biological Process	glycolysis	386		GO:0000785	Cellular Component	chromatin	114
GO:0004129	Molecular Function	cytochrome-c oxidase activity	746		GO:0007018	Biological Process	microtubule-based movement	381		GO:0016272	Cellular Component	prefoldin complex	97
GO:0004298	Molecular Function	threonine endopeptidase activity	588		GO:0045454	Biological Process	cell redox homeostasis	375		GO:0005746	Cellular Component	mitochondrial respiratory chain	91
GO:0009055	Molecular Function	electron carrier activity	586		GO:0009060	Biological Process	aerobic respiration	334		GO:0005787	Cellular Component	signal peptidase complex	90
GO:0003924	Molecular Function	GTPase activity	579		GO:0015031	Biological Process	protein transport	319		GO:0005792	Cellular Component	microsome	88
GO:0003774	Molecular Function	motor activity	563		GO:0006520	Biological Process	amino acid metabolic process	285		GO:0005764	Cellular Component	lysosome	85
GO:0030170	Molecular Function	pyridoxal phosphate binding	541		GO:0006979	Biological Process	response to oxidative stress	280		GO:0005741	Cellular Component	mitochondrial outer membrane	84
GO:0004175	Molecular Function	endopeptidase activity	531		GO:0006631	Biological Process	fatty acid metabolic process	274		GO:0005694	Cellular Component	chromosome	83
GO:0016787	Molecular Function	hydrolase activity	518		GO:0045449	Biological Process	regulation of transcription	246		GO:0005875	Cellular Component	microtubule associated complex	82
GO:0008234	Molecular Function	cysteine-type peptidase activity	460		GO:0016192	Biological Process	vesicle-mediated transport	245		GO:0005921	Cellular Component	gap junction	81
GO:0008026	Molecular Function	ATP-dependent helicase activity	445		GO:0006879	Biological Process	cellular iron ion homeostasis	243		GO:0005960	Cellular Component	glycine cleavage complex	73
GO:0005198	Molecular Function	structural molecule activity	441		GO:0006413	Biological Process	translational initiation	219		GO:0005777	Cellular Component	peroxisome	64
GO:0008137	Molecular Function	NADH dehydrogenase (ubiquinone) activity	429		GO:0006278	Biological Process	RNA-dependent DNA replication	218		GO:0042719	Cellular Component	mitochondrial intermembrane space protein transporter complex	63
GO:0005344	Molecular Function	oxygen transporter activity	398		GO:0006108	Biological Process	malate metabolic process	215		GO:0000015	Cellular Component	phosphopyruvate hydratase complex	58
GO:0043565	Molecular Function	sequence-specific DNA binding	398		GO:0006350	Biological Process	transcription	202		GO:0030117	Cellular Component	membrane coat	54
GO:0001584	Molecular Function	rhodopsin-like receptor activity	364		GO:0006461	Biological Process	protein complex assembly	191		GO:0015629	Cellular Component	actin cytoskeleton	50
GO:0003700	Molecular Function	transcription factor activity	355		GO:0007155	Biological Process	cell adhesion	191		GO:0008290	Cellular Component	F-actin capping protein complex	44
GO:0050660	Molecular Function	FAD binding	350		GO:0007601	Biological Process	visual perception	188		GO:0005672	Cellular Component	transcription factor TFIIA complex	43
GO:0046983	Molecular Function	protein dimerization activity	343		GO:0006099	Biological Process	tricarboxylic acid cycle	186		GO:0031966	Cellular Component	mitochondrial membrane	42
GO:0005507	Molecular Function	copper ion binding	335		GO:0043687	Biological Process	post-translational protein modification	185		GO:0005856	Cellular Component	cytoskeleton	41
GO:0004497	Molecular Function	monooxygenase activity	330		GO:0051246	Biological Process	regulation of protein metabolic process	185		GO:0005581	Cellular Component	collagen	39
GO:0003743	Molecular Function	translation initiation factor activity	326		GO:0007010	Biological Process	cytoskeleton organization and biogenesis	172		GO:0005789	Cellular Component	endoplasmic reticulum membrane	38
GO:0004197	Molecular Function	cysteine-type endopeptidase activity	326		GO:0006807	Biological Process	nitrogen compound metabolic process	171		GO:0000119	Cellular Component	mediator complex	37
GO:0016627	Molecular Function	oxidoreductase activity, acting on the CH-CH group of donors	319		GO:0006913	Biological Process	nucleocytoplasmic transport	169		GO:0030126	Cellular Component	COPI vesicle coat	36
GO:0003779	Molecular Function	actin binding	318		GO:0006334	Biological Process	nucleosome assembly	168		GO:0030131	Cellular Component	clathrin adaptor complex	36
GO:0004553	Molecular Function	hydrolase activity, hydrolyzing O-glycosyl compounds	299		GO:0009058	Biological Process	biosynthetic process	166		GO:0045239	Cellular Component	tricarboxylic acid cycle enzyme complex	32
GO:0003746	Molecular Function	translation elongation factor activity	289		GO:0006120	Biological Process	mitochondrial electron transport, NADH to ubiquinone	165		GO:0005887	Cellular Component	integral to plasma membrane	31
GO:0043169	Molecular Function	cation binding	288		GO:0006730	Biological Process	one-carbon compound metabolic process	154		GO:0005834	Cellular Component	heterotrimeric G-protein complex	30
GO:0046872	Molecular Function	metal ion binding	272		GO:0006122	Biological Process	mitochondrial electron transport, ubiquinol to cytochrome c	146		GO:0048500	Cellular Component	signal recognition particle	30
GO:0004386	Molecular Function	helicase activity	269		GO:0007160	Biological Process	cell-matrix adhesion	141		GO:0005759	Cellular Component	mitochondrial matrix	27
GO:0008121	Molecular Function	ubiquinol-cytochrome-c reductase activity	267		GO:0007229	Biological Process	integrin-mediated signaling pathway	141		GO:0009288	Cellular Component	flagellin-based flagellum	24
GO:0004674	Molecular Function	protein serine/threonine kinase activity	265		GO:0006826	Biological Process	iron ion transport	138		GO:0030286	Cellular Component	dynein complex	24
GO:0017111	Molecular Function	nucleoside-triphosphatase activity	259		GO:0030163	Biological Process	protein catabolic process	135		GO:0031224	Cellular Component	intrinsic to membrane	24
GO:0004222	Molecular Function	metalloendopeptidase activity	252		GO:0006512	Biological Process	ubiquitin cycle	127		GO:0005761	Cellular Component	mitochondrial ribosome	23
GO:0008199	Molecular Function	ferric iron binding	243		GO:0006418	Biological Process	tRNA aminoacylation for protein translation	120		GO:0005956	Cellular Component	protein kinase CK2 complex	23
GO:0016651	Molecular Function	oxidoreductase activity, acting on NADH or NADPH	241		GO:0042254	Biological Process	ribosome biogenesis and assembly	120		GO:0019028	Cellular Component	viral capsid	23
GO:0003755	Molecular Function	peptidyl-prolyl cis-trans isomerase activity	231		GO:0007602	Biological Process	phototransduction	117		GO:0043626	Cellular Component	PCNA complex	22
GO:0003899	Molecular Function	DNA-directed RNA polymerase activity	228		GO:0006814	Biological Process	sodium ion transport	105		GO:0005794	Cellular Component	Golgi apparatus	21
GO:0046914	Molecular Function	transition metal ion binding	219		GO:0019538	Biological Process	protein metabolic process	105		GO:0005850	Cellular Component	eukaryotic translation initiation factor 2 complex	20
GO:0003964	Molecular Function	RNA-directed DNA polymerase activity	218		GO:0006812	Biological Process	cation transport	102		GO:0005663	Cellular Component	DNA replication factor C complex	19
GO:0004672	Molecular Function	protein kinase activity	209		GO:0050790	Biological Process	regulation of catalytic activity	101		GO:0005801	Cellular Component	cis-Golgi network	19
GO:0008289	Molecular Function	lipid binding	207		GO:0006744	Biological Process	ubiquinone biosynthetic process	97		GO:0032040	Cellular Component	small subunit processome	19
GO:0004812	Molecular Function	aminoacyl-tRNA ligase activity	191		GO:0006813	Biological Process	potassium ion transport	97		GO:0005945	Cellular Component	6-phosphofructokinase complex	18
GO:0031072	Molecular Function	heat shock protein binding	186		GO:0030036	Biological Process	actin cytoskeleton organization and biogenesis	92		GO:0045252	Cellular Component	oxoglutarate dehydrogenase complex	18
GO:0019787	Molecular Function	small conjugating protein ligase activity	185		GO:0030704	Biological Process	vitelline membrane formation	92		GO:0005852	Cellular Component	eukaryotic translation initiation factor 3 complex	17
GO:0016616	Molecular Function	oxidoreductase activity, acting on the CH-OH group of donors, NAD or NADP as acceptor	176		GO:0006465	Biological Process	signal peptide processing	91		GO:0030880	Cellular Component	RNA polymerase complex	15
GO:0015662	Molecular Function	ATPase activity, coupled to transmembrane movement of ions, phosphorylative mechanism	172		GO:0006629	Biological Process	lipid metabolic process	91		GO:0000775	Cellular Component	chromosome, pericentric region	13
GO:0016209	Molecular Function	antioxidant activity	170		GO:0006633	Biological Process	fatty acid biosynthetic process	91		GO:0005798	Cellular Component	Golgi-associated vesicle	13
GO:0051536	Molecular Function	iron-sulfur cluster binding	168		GO:0006100	Biological Process	tricarboxylic acid cycle intermediate metabolic process	89		GO:0030288	Cellular Component	outer membrane-bounded periplasmic space	13
GO:0016820	Molecular Function	hydrolase activity, acting on acid anhydrides, catalyzing transmembrane movement of substances	156		GO:0044262	Biological Process	cellular carbohydrate metabolic process	89		GO:0045211	Cellular Component	postsynaptic membrane	13
GO:0003995	Molecular Function	acyl-CoA dehydrogenase activity	155		GO:0006470	Biological Process	protein amino acid dephosphorylation	86		GO:0008250	Cellular Component	oligosaccharyl transferase complex	12
GO:0004872	Molecular Function	receptor activity	155		GO:0006665	Biological Process	sphingolipid metabolic process	85		GO:0008537	Cellular Component	proteasome activator complex	12
GO:0015078	Molecular Function	hydrogen ion transmembrane transporter activity	155		GO:0044237	Biological Process	cellular metabolic process	83		GO:0008287	Cellular Component	protein serine/threonine phosphatase complex	11
GO:0051539	Molecular Function	4 iron, 4 sulfur cluster binding	155		GO:0006094	Biological Process	gluconeogenesis	79		GO:0030688	Cellular Component	nucleolar preribosome, small subunit precursor	11
GO:0051287	Molecular Function	NAD binding	152		GO:0006546	Biological Process	glycine catabolic process	78		GO:0019898	Cellular Component	extrinsic to membrane	10
GO:0003954	Molecular Function	NADH dehydrogenase activity	149		GO:0006801	Biological Process	superoxide metabolic process	78		GO:0000159	Cellular Component	protein phosphatase type 2A complex	9
GO:0004182	Molecular Function	carboxypeptidase A activity	146		GO:0001558	Biological Process	regulation of cell growth	77		GO:0000922	Cellular Component	spindle pole	9
GO:0008430	Molecular Function	selenium binding	146		GO:0006820	Biological Process	anion transport	76		GO:0005681	Cellular Component	spliceosome	9
GO:0004867	Molecular Function	serine-type endopeptidase inhibitor activity	143		GO:0006260	Biological Process	DNA replication	75		GO:0005744	Cellular Component	mitochondrial inner membrane presequence translocase complex	9
GO:0004356	Molecular Function	glutamate-ammonia ligase activity	142		GO:0006446	Biological Process	regulation of translational initiation	73		GO:0005778	Cellular Component	peroxisomal membrane	9
GO:0005102	Molecular Function	receptor binding	130		GO:0007040	Biological Process	lysosome organization and biogenesis	72		GO:0005815	Cellular Component	microtubule organizing center	9
GO:0030246	Molecular Function	carbohydrate binding	130		GO:0006396	Biological Process	RNA processing	71		GO:0005643	Cellular Component	nuclear pore	8
GO:0004601	Molecular Function	peroxidase activity	128		GO:0006098	Biological Process	pentose-phosphate shunt	68		GO:0000151	Cellular Component	ubiquitin ligase complex	7
GO:0016615	Molecular Function	malate dehydrogenase activity	128		GO:0006281	Biological Process	DNA repair	68		GO:0000214	Cellular Component	tRNA-intron endonuclease complex	7
GO:0008168	Molecular Function	methyltransferase activity	126		GO:0006265	Biological Process	DNA topological change	65		GO:0005669	Cellular Component	transcription factor TFIID complex	7
GO:0008415	Molecular Function	acyltransferase activity	125		GO:0006183	Biological Process	GTP biosynthetic process	63		GO:0009346	Cellular Component	citrate lyase complex	7
GO:0004713	Molecular Function	protein-tyrosine kinase activity	118		GO:0006228	Biological Process	UTP biosynthetic process	63		GO:0005664	Cellular Component	nuclear origin of replication recognition complex	6
GO:0010181	Molecular Function	FMN binding	116		GO:0006241	Biological Process	CTP biosynthetic process	63		GO:0005667	Cellular Component	transcription factor complex	6
GO:0050662	Molecular Function	coenzyme binding	113		GO:0006626	Biological Process	protein targeting to mitochondrion	63		GO:0005779	Cellular Component	integral to peroxisomal membrane	6
GO:0000287	Molecular Function	magnesium ion binding	111		GO:0045039	Biological Process	protein import into mitochondrial inner membrane	63		GO:0005784	Cellular Component	translocon complex	6
GO:0008146	Molecular Function	sulfotransferase activity	111		GO:0016226	Biological Process	iron-sulfur cluster assembly	62		GO:0005971	Cellular Component	ribonucleoside-diphosphate reductase complex	6
GO:0004523	Molecular Function	ribonuclease H activity	110		GO:0006542	Biological Process	glutamine biosynthetic process	61		GO:0008076	Cellular Component	voltage-gated potassium channel complex	6
GO:0003777	Molecular Function	microtubule motor activity	109		GO:0042773	Biological Process	ATP synthesis coupled electron transport	57		GO:0030173	Cellular Component	integral to Golgi membrane	6
GO:0016301	Molecular Function	kinase activity	109		GO:0007049	Biological Process	cell cycle	55		GO:0030176	Cellular Component	integral to endoplasmic reticulum membrane	6
GO:0008565	Molecular Function	protein transporter activity	108		GO:0009072	Biological Process	aromatic amino acid family metabolic process	53		GO:0009341	Cellular Component	beta-galactosidase complex	5
GO:0004190	Molecular Function	aspartic-type endopeptidase activity	107		GO:0007242	Biological Process	intracellular signaling cascade	52		GO:0019013	Cellular Component	viral nucleocapsid	5
GO:0004364	Molecular Function	glutathione transferase activity	100		GO:0009968	Biological Process	negative regulation of signal transduction	51		GO:0005742	Cellular Component	mitochondrial outer membrane translocase complex	4
GO:0042626	Molecular Function	ATPase activity, coupled to transmembrane movement of substances	99		GO:0015074	Biological Process	DNA integration	51		GO:0016585	Cellular Component	chromatin remodeling complex	4
GO:0004602	Molecular Function	glutathione peroxidase activity	97		GO:0006367	Biological Process	transcription initiation from RNA polymerase II promoter	49		GO:0016600	Cellular Component	flotillin complex	4
GO:0004221	Molecular Function	ubiquitin thiolesterase activity	95		GO:0007600	Biological Process	sensory perception	49		GO:0000139	Cellular Component	Golgi membrane	3
GO:0008316	Molecular Function	structural constituent of vitelline membrane	92		GO:0006364	Biological Process	rRNA processing	48		GO:0000221	Cellular Component	vacuolar proton-transporting V-type ATPase, V1 domain	3
GO:0008641	Molecular Function	small protein activating enzyme activity	90		GO:0015991	Biological Process	ATP hydrolysis coupled proton transport	47		GO:0000300	Cellular Component	peripheral to membrane of membrane fraction	3
GO:0009003	Molecular Function	signal peptidase activity	90		GO:0015992	Biological Process	proton transport	47		GO:0005635	Cellular Component	nuclear envelope	3
GO:0016769	Molecular Function	transferase activity, transferring nitrogenous groups	90		GO:0046087	Biological Process	cytidine metabolic process	46		GO:0005871	Cellular Component	kinesin complex	3
GO:0030060	Molecular Function	L-malate dehydrogenase activity	87		GO:0006139	Biological Process	nucleobase, nucleoside, nucleotide and nucleic acid metabolic process	44		GO:0008247	Cellular Component	2-acetyl-1-alkylglycerophosphocholine esterase complex	3
GO:0004180	Molecular Function	carboxypeptidase activity	85		GO:0006270	Biological Process	DNA replication initiation	40		GO:0009279	Cellular Component	cell outer membrane	3
GO:0000036	Molecular Function	acyl carrier activity	84		GO:0006426	Biological Process	glycyl-tRNA aminoacylation	40		GO:0009320	Cellular Component	phosphoribosylaminoimidazole carboxylase complex	3
GO:0048037	Molecular Function	cofactor binding	84		GO:0006796	Biological Process	phosphate metabolic process	39		GO:0045095	Cellular Component	keratin filament	3
GO:0003702	Molecular Function	RNA polymerase II transcription factor activity	83		GO:0006352	Biological Process	transcription initiation	38		GO:0000145	Cellular Component	exocyst	2
GO:0016772	Molecular Function	transferase activity, transferring phosphorus-containing groups	83		GO:0006486	Biological Process	protein amino acid glycosylation	38		GO:0000439	Cellular Component	core TFIIH complex	2
GO:0016868	Molecular Function	intramolecular transferase activity, phosphotransferases	83		GO:0016070	Biological Process	RNA metabolic process	38		GO:0005578	Cellular Component	proteinaceous extracellular matrix	2
GO:0004013	Molecular Function	adenosylhomocysteinase activity	81		GO:0044249	Biological Process	cellular biosynthetic process	38		GO:0005968	Cellular Component	Rab-protein geranylgeranyltransferase complex	2
GO:0016624	Molecular Function	oxidoreductase activity, acting on the aldehyde or oxo group of donors, disulfide as acceptor	81		GO:0006313	Biological Process	transposition, DNA-mediated	36		GO:0009986	Cellular Component	cell surface	2
GO:0008410	Molecular Function	CoA-transferase activity	80		GO:0008033	Biological Process	tRNA processing	36		GO:0030904	Cellular Component	retromer complex	2
GO:0008080	Molecular Function	N-acetyltransferase activity	78		GO:0015672	Biological Process	monovalent inorganic cation transport	36		GO:0042765	Cellular Component	GPI-anchor transamidase complex	2
GO:0030528	Molecular Function	transcription regulator activity	78		GO:0018279	Biological Process	protein amino acid N-linked glycosylation via asparagine	36		GO:0001518	Cellular Component	voltage-gated sodium channel complex	1
GO:0004611	Molecular Function	phosphoenolpyruvate carboxykinase activity	77		GO:0009165	Biological Process	nucleotide biosynthetic process	35		GO:0005677	Cellular Component	chromatin silencing complex	1
GO:0005520	Molecular Function	insulin-like growth factor binding	77		GO:0006888	Biological Process	ER to Golgi vesicle-mediated transport	34		GO:0005730	Cellular Component	nucleolus	1
GO:0004348	Molecular Function	glucosylceramidase activity	72		GO:0009116	Biological Process	nucleoside metabolic process	34		GO:0005758	Cellular Component	mitochondrial intermembrane space	1
GO:0005391	Molecular Function	sodium:potassium-exchanging ATPase activity	71		GO:0030682	Biological Process	evasion or tolerance of host defense response	34		GO:0005773	Cellular Component	vacuole	1
GO:0016740	Molecular Function	transferase activity	69		GO:0006106	Biological Process	fumarate metabolic process	32		GO:0005795	Cellular Component	Golgi stack	1
GO:0042578	Molecular Function	phosphoric ester hydrolase activity	67		GO:0006614	Biological Process	SRP-dependent cotranslational protein targeting to membrane	32		GO:0005838	Cellular Component	proteasome regulatory particle	1
GO:0004866	Molecular Function	endopeptidase inhibitor activity	66		GO:0006268	Biological Process	DNA unwinding during replication	31		GO:0009331	Cellular Component	glycerol-3-phosphate dehydrogenase complex	1
GO:0003997	Molecular Function	acyl-CoA oxidase activity	64		GO:0006754	Biological Process	ATP biosynthetic process	31		GO:0016012	Cellular Component	sarcoglycan complex	1
GO:0004332	Molecular Function	fructose-bisphosphate aldolase activity	64		GO:0006836	Biological Process	neurotransmitter transport	31		GO:0030130	Cellular Component	clathrin coat of trans-Golgi network vesicle	1
GO:0008308	Molecular Function	voltage-gated anion channel activity	64		GO:0006890	Biological Process	retrograde vesicle-mediated transport, Golgi to ER	31		GO:0030132	Cellular Component	clathrin coat of coated pit	1
GO:0004550	Molecular Function	nucleoside diphosphate kinase activity	63		GO:0009156	Biological Process	ribonucleoside monophosphate biosynthetic process	31		GO:0030141	Cellular Component	secretory granule	1
GO:0015450	Molecular Function	P-P-bond-hydrolysis-driven protein transmembrane transporter activity	63		GO:0006351	Biological Process	transcription, DNA-dependent	30		GO:0031227	Cellular Component	intrinsic to endoplasmic reticulum membrane	1
GO:0004749	Molecular Function	ribose phosphate diphosphokinase activity	62		GO:0006635	Biological Process	fatty acid beta-oxidation	29		GO:0042151	Cellular Component	nematocyst	1
GO:0004450	Molecular Function	isocitrate dehydrogenase (NADP+) activity	61		GO:0016311	Biological Process	dephosphorylation	29
GO:0004563	Molecular Function	beta-N-acetylhexosaminidase activity	61		GO:0006605	Biological Process	protein targeting	27					25173
GO:0019843	Molecular Function	rRNA binding	61		GO:0006662	Biological Process	glycerol ether metabolic process	27
GO:0051015	Molecular Function	actin filament binding	59		GO:0006006	Biological Process	glucose metabolic process	26
GO:0004634	Molecular Function	phosphopyruvate hydratase activity	58		GO:0006573	Biological Process	valine metabolic process	26
GO:0000062	Molecular Function	acyl-CoA binding	56		GO:0006835	Biological Process	dicarboxylic acid transport	26
GO:0004096	Molecular Function	catalase activity	55		GO:0001539	Biological Process	ciliary or flagellar motility	24
GO:0004527	Molecular Function	exonuclease activity	55		GO:0016042	Biological Process	lipid catabolic process	24
GO:0008097	Molecular Function	5S rRNA binding	55		GO:0045087	Biological Process	innate immune response	24
GO:0016791	Molecular Function	phosphoric monoester hydrolase activity	55		GO:0006333	Biological Process	chromatin assembly or disassembly	23
GO:0016887	Molecular Function	ATPase activity	54		GO:0006259	Biological Process	DNA metabolic process	22
GO:0004725	Molecular Function	protein tyrosine phosphatase activity	53		GO:0006275	Biological Process	regulation of DNA replication	22
GO:0016853	Molecular Function	isomerase activity	53		GO:0006811	Biological Process	ion transport	22
GO:0004194	Molecular Function	pepsin A activity	51		GO:0009987	Biological Process	cellular process	22
GO:0016810	Molecular Function	hydrolase activity, acting on carbon-nitrogen (but not peptide) bonds	51		GO:0006415	Biological Process	translational termination	21
GO:0016874	Molecular Function	ligase activity	51		GO:0006516	Biological Process	glycoprotein catabolic process	20
GO:0003713	Molecular Function	transcription coactivator activity	48		GO:0006725	Biological Process	aromatic compound metabolic process	20
GO:0004871	Molecular Function	signal transducer activity	48		GO:0007154	Biological Process	cell communication	20
GO:0015035	Molecular Function	protein disulfide oxidoreductase activity	48		GO:0010038	Biological Process	response to metal ion	20
GO:0030693	Molecular Function	caspase activity	48		GO:0035023	Biological Process	regulation of Rho protein signal transduction	20
GO:0004519	Molecular Function	endonuclease activity	47		GO:0006541	Biological Process	glutamine metabolic process	19
GO:0004089	Molecular Function	carbonate dehydratase activity	46		GO:0006685	Biological Process	sphingomyelin catabolic process	19
GO:0004126	Molecular Function	cytidine deaminase activity	46		GO:0016539	Biological Process	intein-mediated protein splicing	19
GO:0004427	Molecular Function	inorganic diphosphatase activity	45		GO:0006518	Biological Process	peptide metabolic process	18
GO:0000334	Molecular Function	3-hydroxyanthranilate 3,4-dioxygenase activity	44		GO:0008299	Biological Process	isoprenoid biosynthetic process	17
GO:0003917	Molecular Function	DNA topoisomerase type I activity	44		GO:0006420	Biological Process	arginyl-tRNA aminoacylation	16
GO:0004842	Molecular Function	ubiquitin-protein ligase activity	44		GO:0006433	Biological Process	prolyl-tRNA aminoacylation	16
GO:0004540	Molecular Function	ribonuclease activity	43		GO:0006644	Biological Process	phospholipid metabolic process	16
GO:0008235	Molecular Function	metalloexopeptidase activity	43		GO:0006904	Biological Process	vesicle docking during exocytosis	16
GO:0008553	Molecular Function	hydrogen-exporting ATPase activity, phosphorylative mechanism	43		GO:0030833	Biological Process	regulation of actin filament polymerization	16
GO:0004857	Molecular Function	enzyme inhibitor activity	42		GO:0045900	Biological Process	negative regulation of translational elongation	16
GO:0003993	Molecular Function	acid phosphatase activity	41		GO:0045980	Biological Process	negative regulation of nucleotide metabolic process	16
GO:0004037	Molecular Function	allantoicase activity	41		GO:0006289	Biological Process	nucleotide-excision repair	15
GO:0004579	Molecular Function	dolichyl-diphosphooligosaccharide-protein glycotransferase activity	40		GO:0006915	Biological Process	apoptosis	15
GO:0004820	Molecular Function	glycine-tRNA ligase activity	40		GO:0018346	Biological Process	protein amino acid prenylation	15
GO:0004618	Molecular Function	phosphoglycerate kinase activity	39		GO:0006164	Biological Process	purine nucleotide biosynthetic process	14
GO:0005201	Molecular Function	extracellular matrix structural constituent	39		GO:0006423	Biological Process	cysteinyl-tRNA aminoacylation	14
GO:0004869	Molecular Function	cysteine protease inhibitor activity	38		GO:0006424	Biological Process	glutamyl-tRNA aminoacylation	14
GO:0008483	Molecular Function	transaminase activity	38		GO:0006425	Biological Process	glutaminyl-tRNA aminoacylation	14
GO:0016455	Molecular Function	RNA polymerase II transcription mediator activity	37		GO:0006435	Biological Process	threonyl-tRNA aminoacylation	14
GO:0030247	Molecular Function	polysaccharide binding	37		GO:0042256	Biological Process	mature ribosome assembly	14
GO:0000175	Molecular Function	3'-5'-exoribonuclease activity	36		GO:0045941	Biological Process	positive regulation of transcription	14
GO:0004803	Molecular Function	transposase activity	36		GO:0007275	Biological Process	multicellular organismal development	13
GO:0015077	Molecular Function	monovalent inorganic cation transmembrane transporter activity	36		GO:0018106	Biological Process	peptidyl-histidine phosphorylation	13
GO:0016884	Molecular Function	carbon-nitrogen ligase activity, with glutamine as amido-N-donor	36		GO:0007031	Biological Process	peroxisome organization and biogenesis	12
GO:0003998	Molecular Function	acylphosphatase activity	35		GO:0015988	Biological Process	energy coupled proton transport, against electrochemical gradient	12
GO:0004462	Molecular Function	lactoylglutathione lyase activity	35		GO:0016310	Biological Process	phosphorylation	12
GO:0051087	Molecular Function	chaperone binding	35		GO:0016567	Biological Process	protein ubiquitination	12
GO:0000104	Molecular Function	succinate dehydrogenase activity	34		GO:0000226	Biological Process	microtubule cytoskeleton organization and biogenesis	11
GO:0004334	Molecular Function	fumarylacetoacetase activity	34		GO:0006032	Biological Process	chitin catabolic process	11
GO:0004784	Molecular Function	superoxide dismutase activity	34		GO:0006436	Biological Process	tryptophanyl-tRNA aminoacylation	11
GO:0016758	Molecular Function	transferase activity, transferring hexosyl groups	33		GO:0006479	Biological Process	protein amino acid methylation	11
GO:0004333	Molecular Function	fumarate hydratase activity	32		GO:0009056	Biological Process	catabolic process	11
GO:0008312	Molecular Function	7S RNA binding	32		GO:0045329	Biological Process	carnitine biosynthetic process	11
GO:0016773	Molecular Function	phosphotransferase activity, alcohol group as acceptor	32		GO:0006310	Biological Process	DNA recombination	10
GO:0005328	Molecular Function	neurotransmitter:sodium symporter activity	31		GO:0006430	Biological Process	lysyl-tRNA aminoacylation	10
GO:0008094	Molecular Function	DNA-dependent ATPase activity	31		GO:0006788	Biological Process	heme oxidation	10
GO:0008237	Molecular Function	metallopeptidase activity	31		GO:0006865	Biological Process	amino acid transport	10
GO:0008746	Molecular Function	NAD(P) transhydrogenase activity	31		GO:0030041	Biological Process	actin filament polymerization	10
GO:0017039	Molecular Function	dipeptidyl-peptidase III activity	30		GO:0042981	Biological Process	regulation of apoptosis	10
GO:0004148	Molecular Function	dihydrolipoyl dehydrogenase activity	29		GO:0006506	Biological Process	GPI anchor biosynthetic process	9
GO:0030145	Molecular Function	manganese ion binding	29		GO:0006526	Biological Process	arginine biosynthetic process	9
GO:0004365	Molecular Function	glyceraldehyde-3-phosphate dehydrogenase (phosphorylating) activity	28		GO:0006544	Biological Process	glycine metabolic process	9
GO:0004560	Molecular Function	alpha-L-fucosidase activity	28		GO:0006563	Biological Process	L-serine metabolic process	9
GO:0001671	Molecular Function	ATPase activator activity	27		GO:0009306	Biological Process	protein secretion	9
GO:0004478	Molecular Function	methionine adenosyltransferase activity	27		GO:0031032	Biological Process	actomyosin structure organization and biogenesis	9
GO:0004801	Molecular Function	transaldolase activity	27		GO:0032259	Biological Process	methylation	9
GO:0005498	Molecular Function	sterol carrier activity	27		GO:0006012	Biological Process	galactose metabolic process	8
GO:0030976	Molecular Function	thiamin pyrophosphate binding	27		GO:0006013	Biological Process	mannose metabolic process	8
GO:0051537	Molecular Function	2 iron, 2 sulfur cluster binding	27		GO:0006561	Biological Process	proline biosynthetic process	8
GO:0016847	Molecular Function	1-aminocyclopropane-1-carboxylate synthase activity	26		GO:0006564	Biological Process	L-serine biosynthetic process	8
GO:0017153	Molecular Function	sodium:dicarboxylate symporter activity	26		GO:0006887	Biological Process	exocytosis	8
GO:0030189	Molecular Function	chaperone activator activity	26		GO:0006952	Biological Process	defense response	8
GO:0001509	Molecular Function	legumain activity	25		GO:0008643	Biological Process	carbohydrate transport	8
GO:0003697	Molecular Function	single-stranded DNA binding	25		GO:0016481	Biological Process	negative regulation of transcription	8
GO:0003950	Molecular Function	NAD+ ADP-ribosyltransferase activity	25		GO:0016568	Biological Process	chromatin modification	8
GO:0008474	Molecular Function	palmitoyl-(protein) hydrolase activity	25		GO:0031119	Biological Process	tRNA pseudouridine synthesis	8
GO:0008943	Molecular Function	glyceraldehyde-3-phosphate dehydrogenase activity	25		GO:0000245	Biological Process	spliceosome assembly	7
GO:0009374	Molecular Function	biotin binding	25		GO:0006188	Biological Process	IMP biosynthetic process	7
GO:0004888	Molecular Function	transmembrane receptor activity	24		GO:0006221	Biological Process	pyrimidine nucleotide biosynthetic process	7
GO:0004179	Molecular Function	membrane alanyl aminopeptidase activity	23		GO:0006388	Biological Process	tRNA splicing	7
GO:0004185	Molecular Function	serine carboxypeptidase activity	23		GO:0006397	Biological Process	mRNA processing	7
GO:0008605	Molecular Function	protein kinase CK2 regulator activity	23		GO:0006783	Biological Process	heme biosynthetic process	7
GO:0003682	Molecular Function	chromatin binding	22		GO:0006817	Biological Process	phosphate transport	7
GO:0004623	Molecular Function	phospholipase A2 activity	22		GO:0009107	Biological Process	lipoate biosynthetic process	7
GO:0004807	Molecular Function	triose-phosphate isomerase activity	22		GO:0009168	Biological Process	purine ribonucleoside monophosphate biosynthetic process	7
GO:0008508	Molecular Function	bile acid:sodium symporter activity	22		GO:0018149	Biological Process	peptide cross-linking	7
GO:0017057	Molecular Function	6-phosphogluconolactonase activity	22		GO:0019307	Biological Process	mannose biosynthetic process	7
GO:0030337	Molecular Function	DNA polymerase processivity factor activity	22		GO:0000398	Biological Process	nuclear mRNA splicing, via spliceosome	6
GO:0003918	Molecular Function	DNA topoisomerase (ATP-hydrolyzing) activity	21		GO:0006071	Biological Process	glycerol metabolic process	6
GO:0003725	Molecular Function	double-stranded RNA binding	20		GO:0006206	Biological Process	pyrimidine base metabolic process	6
GO:0004067	Molecular Function	asparaginase activity	20		GO:0006269	Biological Process	DNA replication, synthesis of RNA primer	6
GO:0005089	Molecular Function	Rho guanyl-nucleotide exchange factor activity	20		GO:0006303	Biological Process	double-strand break repair via nonhomologous end joining	6
GO:0008073	Molecular Function	ornithine decarboxylase inhibitor activity	20		GO:0006434	Biological Process	seryl-tRNA aminoacylation	6
GO:0003689	Molecular Function	DNA clamp loader activity	19		GO:0006613	Biological Process	cotranslational protein targeting to membrane	6
GO:0004449	Molecular Function	isocitrate dehydrogenase (NAD+) activity	19		GO:0006750	Biological Process	glutathione biosynthetic process	6
GO:0004616	Molecular Function	phosphogluconate dehydrogenase (decarboxylating) activity	19		GO:0006891	Biological Process	intra-Golgi vesicle-mediated transport	6
GO:0004767	Molecular Function	sphingomyelin phosphodiesterase activity	19		GO:0007156	Biological Process	homophilic cell adhesion	6
GO:0008233	Molecular Function	peptidase activity	19		GO:0007283	Biological Process	spermatogenesis	6
GO:0008236	Molecular Function	serine-type peptidase activity	19		GO:0009052	Biological Process	pentose-phosphate shunt, non-oxidative branch	6
GO:0003868	Molecular Function	4-hydroxyphenylpyruvate dioxygenase activity	18		GO:0009396	Biological Process	folic acid and derivative biosynthetic process	6
GO:0003872	Molecular Function	6-phosphofructokinase activity	18		GO:0046677	Biological Process	response to antibiotic	6
GO:0003887	Molecular Function	DNA-directed DNA polymerase activity	18		GO:0048278	Biological Process	vesicle docking	6
GO:0004149	Molecular Function	dihydrolipoyllysine-residue succinyltransferase activity	18		GO:0006081	Biological Process	aldehyde metabolic process	5
GO:0004176	Molecular Function	ATP-dependent peptidase activity	18		GO:0006621	Biological Process	protein retention in ER	5
GO:0004504	Molecular Function	peptidylglycine monooxygenase activity	18		GO:0006779	Biological Process	porphyrin biosynthetic process	5
GO:0004518	Molecular Function	nuclease activity	18		GO:0006825	Biological Process	copper ion transport	5
GO:0005094	Molecular Function	Rho GDP-dissociation inhibitor activity	18		GO:0007205	Biological Process	activation of protein kinase C activity	5
GO:0005230	Molecular Function	extracellular ligand-gated ion channel activity	18		GO:0008380	Biological Process	RNA splicing	5
GO:0005529	Molecular Function	sugar binding	18		GO:0008654	Biological Process	phospholipid biosynthetic process	5
GO:0008378	Molecular Function	galactosyltransferase activity	18		GO:0009186	Biological Process	deoxyribonucleoside diphosphate metabolic process	5
GO:0008451	Molecular Function	X-Pro aminopeptidase activity	18		GO:0009231	Biological Process	riboflavin biosynthetic process	5
GO:0035091	Molecular Function	phosphoinositide binding	18		GO:0032313	Biological Process	regulation of Rab GTPase activity	5
GO:0004491	Molecular Function	methylmalonate-semialdehyde dehydrogenase (acylating) activity	17		GO:0043065	Biological Process	positive regulation of apoptosis	5
GO:0016747	Molecular Function	transferase activity, transferring groups other than amino-acyl groups	17		GO:0046439	Biological Process	L-cysteine metabolic process	5
GO:0017076	Molecular Function	purine nucleotide binding	17		GO:0046835	Biological Process	carbohydrate phosphorylation	5
GO:0004003	Molecular Function	ATP-dependent DNA helicase activity	16		GO:0000012	Biological Process	single strand break repair	4
GO:0004814	Molecular Function	arginine-tRNA ligase activity	16		GO:0005976	Biological Process	polysaccharide metabolic process	4
GO:0004827	Molecular Function	proline-tRNA ligase activity	16		GO:0006003	Biological Process	fructose 2,6-bisphosphate metabolic process	4
GO:0008138	Molecular Function	protein tyrosine/serine/threonine phosphatase activity	16		GO:0006298	Biological Process	mismatch repair	4
GO:0016538	Molecular Function	cyclin-dependent protein kinase regulator activity	16		GO:0006545	Biological Process	glycine biosynthetic process	4
GO:0016788	Molecular Function	hydrolase activity, acting on ester bonds	16		GO:0006821	Biological Process	chloride transport	4
GO:0016818	Molecular Function	hydrolase activity, acting on acid anhydrides, in phosphorus-containing anhydrides	16		GO:0006869	Biological Process	lipid transport	4
GO:0008318	Molecular Function	protein prenyltransferase activity	15		GO:0008652	Biological Process	amino acid biosynthetic process	4
GO:0016779	Molecular Function	nucleotidyltransferase activity	15		GO:0009166	Biological Process	nucleotide catabolic process	4
GO:0004289	Molecular Function	subtilase activity	14		GO:0009765	Biological Process	photosynthesis, light harvesting	4
GO:0004806	Molecular Function	triacylglycerol lipase activity	14		GO:0009966	Biological Process	regulation of signal transduction	4
GO:0004817	Molecular Function	cysteine-tRNA ligase activity	14		GO:0015904	Biological Process	tetracycline transport	4
GO:0004819	Molecular Function	glutamine-tRNA ligase activity	14		GO:0043044	Biological Process	ATP-dependent chromatin remodeling	4
GO:0004829	Molecular Function	threonine-tRNA ligase activity	14		GO:0043666	Biological Process	regulation of phosphoprotein phosphatase activity	4
GO:0043022	Molecular Function	ribosome binding	14		GO:0046907	Biological Process	intracellular transport	4
GO:0000155	Molecular Function	two-component sensor activity	13		GO:0006189	Biological Process	'de novo' IMP biosynthetic process	3
GO:0003684	Molecular Function	damaged DNA binding	13		GO:0006213	Biological Process	pyrimidine nucleoside metabolic process	3
GO:0004645	Molecular Function	phosphorylase activity	13		GO:0006284	Biological Process	base-excision repair	3
GO:0004673	Molecular Function	protein histidine kinase activity	13		GO:0006306	Biological Process	DNA methylation	3
GO:0003747	Molecular Function	translation release factor activity	12		GO:0006422	Biological Process	aspartyl-tRNA aminoacylation	3
GO:0004177	Molecular Function	aminopeptidase activity	12		GO:0006427	Biological Process	histidyl-tRNA aminoacylation	3
GO:0005267	Molecular Function	potassium channel activity	12		GO:0006510	Biological Process	ATP-dependent proteolysis	3
GO:0008171	Molecular Function	O-methyltransferase activity	12		GO:0006559	Biological Process	L-phenylalanine catabolic process	3
GO:0008538	Molecular Function	proteasome activator activity	12		GO:0006570	Biological Process	tyrosine metabolic process	3
GO:0008796	Molecular Function	bis(5'-nucleosyl)-tetraphosphatase activity	12		GO:0006584	Biological Process	catecholamine metabolic process	3
GO:0019904	Molecular Function	protein domain specific binding	12		GO:0006596	Biological Process	polyamine biosynthetic process	3
GO:0003678	Molecular Function	DNA helicase activity	11		GO:0006808	Biological Process	regulation of nitrogen utilization	3
GO:0004178	Molecular Function	leucyl aminopeptidase activity	11		GO:0008037	Biological Process	cell recognition	3
GO:0004568	Molecular Function	chitinase activity	11		GO:0008202	Biological Process	steroid metabolic process	3
GO:0004722	Molecular Function	protein serine/threonine phosphatase activity	11		GO:0008612	Biological Process	peptidyl-lysine modification to hypusine	3
GO:0004748	Molecular Function	ribonucleoside-diphosphate reductase activity	11		GO:0016559	Biological Process	peroxisome fission	3
GO:0004830	Molecular Function	tryptophan-tRNA ligase activity	11		GO:0019058	Biological Process	viral infectious cycle	3
GO:0008276	Molecular Function	protein methyltransferase activity	11		GO:0019068	Biological Process	virus assembly	3
GO:0019871	Molecular Function	sodium channel inhibitor activity	11		GO:0019363	Biological Process	pyridine nucleotide biosynthetic process	3
GO:0031418	Molecular Function	L-ascorbic acid binding	11		GO:0030001	Biological Process	metal ion transport	3
GO:0050353	Molecular Function	trimethyllysine dioxygenase activity	11		GO:0032312	Biological Process	regulation of ARF GTPase activity	3
GO:0003908	Molecular Function	methylated-DNA-[protein]-cysteine S-methyltransferase activity	10		GO:0033014	Biological Process	tetrapyrrole biosynthetic process	3
GO:0004198	Molecular Function	calcium-dependent cysteine-type endopeptidase activity	10		GO:0042246	Biological Process	tissue regeneration	3
GO:0004392	Molecular Function	heme oxygenase (decyclizing) activity	10		GO:0043039	Biological Process	tRNA aminoacylation	3
GO:0004396	Molecular Function	hexokinase activity	10		GO:0043087	Biological Process	regulation of GTPase activity	3
GO:0004437	Molecular Function	inositol or phosphatidylinositol phosphatase activity	10		GO:0045947	Biological Process	negative regulation of translational initiation	3
GO:0004824	Molecular Function	lysine-tRNA ligase activity	10		GO:0046488	Biological Process	phosphatidylinositol metabolic process	3
GO:0005496	Molecular Function	steroid binding	10		GO:0046836	Biological Process	glycolipid transport	3
GO:0008092	Molecular Function	cytoskeletal protein binding	10		GO:0046854	Biological Process	phosphoinositide phosphorylation	3
GO:0008450	Molecular Function	O-sialoglycoprotein endopeptidase activity	10		GO:0048015	Biological Process	phosphoinositide-mediated signaling	3
GO:0015171	Molecular Function	amino acid transmembrane transporter activity	10		GO:0000059	Biological Process	protein import into nucleus, docking	2
GO:0016439	Molecular Function	tRNA-pseudouridine synthase activity	10		GO:0000103	Biological Process	sulfate assimilation	2
GO:0016830	Molecular Function	carbon-carbon lyase activity	10		GO:0000154	Biological Process	rRNA modification	2
GO:0050661	Molecular Function	NADP binding	10		GO:0001522	Biological Process	pseudouridine synthesis	2
GO:0003913	Molecular Function	DNA photolyase activity	9		GO:0005991	Biological Process	trehalose metabolic process	2
GO:0004055	Molecular Function	argininosuccinate synthase activity	9		GO:0006207	Biological Process	'de novo' pyrimidine base biosynthetic process	2
GO:0004372	Molecular Function	glycine hydroxymethyltransferase activity	9		GO:0006437	Biological Process	tyrosyl-tRNA aminoacylation	2
GO:0008442	Molecular Function	3-hydroxyisobutyrate dehydrogenase activity	9		GO:0006537	Biological Process	glutamate biosynthetic process	2
GO:0008464	Molecular Function	gamma-glutamyl hydrolase activity	9		GO:0006548	Biological Process	histidine catabolic process	2
GO:0008601	Molecular Function	protein phosphatase type 2A regulator activity	9		GO:0006562	Biological Process	proline catabolic process	2
GO:0016149	Molecular Function	translation release factor activity, codon specific	9		GO:0006777	Biological Process	Mo-molybdopterin cofactor biosynthetic process	2
GO:0017150	Molecular Function	tRNA dihydrouridine synthase activity	9		GO:0006790	Biological Process	sulfur metabolic process	2
GO:0019201	Molecular Function	nucleotide kinase activity	9		GO:0007026	Biological Process	negative regulation of microtubule depolymerization	2
GO:0030234	Molecular Function	enzyme regulator activity	9		GO:0007034	Biological Process	vacuolar transport	2
GO:0003707	Molecular Function	steroid hormone receptor activity	8		GO:0007169	Biological Process	transmembrane receptor protein tyrosine kinase signaling pathway	2
GO:0003937	Molecular Function	IMP cyclohydrolase activity	8		GO:0009086	Biological Process	methionine biosynthetic process	2
GO:0004174	Molecular Function	electron-transferring-flavoprotein dehydrogenase activity	8		GO:0009435	Biological Process	NAD biosynthetic process	2
GO:0004643	Molecular Function	phosphoribosylaminoimidazolecarboxamide formyltransferase activity	8		GO:0016485	Biological Process	protein processing	2
GO:0004750	Molecular Function	ribulose-phosphate 3-epimerase activity	8		GO:0016575	Biological Process	histone deacetylation	2
GO:0005184	Molecular Function	neuropeptide hormone activity	8		GO:0016998	Biological Process	cell wall catabolic process	2
GO:0005216	Molecular Function	ion channel activity	8		GO:0019370	Biological Process	leukotriene biosynthetic process	2
GO:0005249	Molecular Function	voltage-gated potassium channel activity	8		GO:0019478	Biological Process	D-amino acid catabolic process	2
GO:0005351	Molecular Function	sugar:hydrogen symporter activity	8		GO:0032012	Biological Process	regulation of ARF protein signal transduction	2
GO:0008159	Molecular Function	positive transcription elongation factor activity	8		GO:0043085	Biological Process	positive regulation of catalytic activity	2
GO:0008408	Molecular Function	3'-5' exonuclease activity	8		GO:0055070	Biological Process	copper ion homeostasis	2
GO:0015923	Molecular Function	mannosidase activity	8		GO:0000160	Biological Process	two-component signal transduction system (phosphorelay)	1
GO:0018024	Molecular Function	histone-lysine N-methyltransferase activity	8		GO:0005978	Biological Process	glycogen biosynthetic process	1
GO:0019001	Molecular Function	guanyl nucleotide binding	8		GO:0006021	Biological Process	inositol biosynthetic process	1
GO:0030151	Molecular Function	molybdenum ion binding	8		GO:0006072	Biological Process	glycerol-3-phosphate metabolic process	1
GO:0000213	Molecular Function	tRNA-intron endonuclease activity	7		GO:0006166	Biological Process	purine ribonucleoside salvage	1
GO:0003810	Molecular Function	protein-glutamine gamma-glutamyltransferase activity	7		GO:0006177	Biological Process	GMP biosynthetic process	1
GO:0003883	Molecular Function	CTP synthase activity	7		GO:0006342	Biological Process	chromatin silencing	1
GO:0003963	Molecular Function	RNA-3'-phosphate cyclase activity	7		GO:0006428	Biological Process	isoleucyl-tRNA aminoacylation	1
GO:0003994	Molecular Function	aconitate hydratase activity	7		GO:0006432	Biological Process	phenylalanyl-tRNA aminoacylation	1
GO:0004000	Molecular Function	adenosine deaminase activity	7		GO:0006438	Biological Process	valyl-tRNA aminoacylation	1
GO:0004359	Molecular Function	glutaminase activity	7		GO:0006471	Biological Process	protein amino acid ADP-ribosylation	1
GO:0004452	Molecular Function	isopentenyl-diphosphate delta-isomerase activity	7		GO:0006476	Biological Process	protein amino acid deacetylation	1
GO:0004496	Molecular Function	mevalonate kinase activity	7		GO:0006505	Biological Process	GPI anchor metabolic process	1
GO:0004615	Molecular Function	phosphomannomutase activity	7		GO:0006606	Biological Process	protein import into nucleus	1
GO:0004768	Molecular Function	stearoyl-CoA 9-desaturase activity	7		GO:0006816	Biological Process	calcium ion transport	1
GO:0004879	Molecular Function	ligand-dependent nuclear receptor activity	7		GO:0006857	Biological Process	oligopeptide transport	1
GO:0005415	Molecular Function	nucleoside:sodium symporter activity	7		GO:0006884	Biological Process	cell volume homeostasis	1
GO:0008175	Molecular Function	tRNA methyltransferase activity	7		GO:0007218	Biological Process	neuropeptide signaling pathway	1
GO:0008440	Molecular Function	inositol trisphosphate 3-kinase activity	7		GO:0007548	Biological Process	sex differentiation	1
GO:0008815	Molecular Function	citrate (pro-3S)-lyase activity	7		GO:0008156	Biological Process	negative regulation of DNA replication	1
GO:0008963	Molecular Function	phospho-N-acetylmuramoyl-pentapeptide-transferase activity	7		GO:0008218	Biological Process	bioluminescence	1
GO:0016671	Molecular Function	oxidoreductase activity, acting on sulfur group of donors, disulfide as acceptor	7		GO:0008283	Biological Process	cell proliferation	1
GO:0016706	Molecular Function	oxidoreductase activity, acting on paired donors, with incorporation or reduction of molecular oxygen, 2-oxoglutarate as one donor, and incorporation of one atom each of oxygen into both donors	7		GO:0009190	Biological Process	cyclic nucleotide biosynthetic process	1
GO:0016846	Molecular Function	carbon-sulfur lyase activity	7		GO:0009239	Biological Process	enterobactin biosynthetic process	1
GO:0016992	Molecular Function	lipoate synthase activity	7		GO:0009264	Biological Process	deoxyribonucleotide catabolic process	1
GO:0017176	Molecular Function	phosphatidylinositol N-acetylglucosaminyltransferase activity	7		GO:0009311	Biological Process	oligosaccharide metabolic process	1
GO:0019205	Molecular Function	nucleobase, nucleoside, nucleotide kinase activity	7		GO:0009312	Biological Process	oligosaccharide biosynthetic process	1
GO:0019239	Molecular Function	deaminase activity	7		GO:0009405	Biological Process	pathogenesis	1
GO:0003896	Molecular Function	DNA primase activity	6		GO:0015671	Biological Process	oxygen transport	1
GO:0004357	Molecular Function	glutamate-cysteine ligase activity	6		GO:0018298	Biological Process	protein-chromophore linkage	1
GO:0004435	Molecular Function	phosphoinositide phospholipase C activity	6		GO:0019288	Biological Process	isopentenyl diphosphate biosynthetic process, mevalonate-independent pathway	1
GO:0004576	Molecular Function	oligosaccharyl transferase activity	6		GO:0019438	Biological Process	aromatic compound biosynthetic process	1
GO:0004726	Molecular Function	non-membrane spanning protein tyrosine phosphatase activity	6		GO:0019752	Biological Process	carboxylic acid metabolic process	1
GO:0004751	Molecular Function	ribose-5-phosphate isomerase activity	6		GO:0030154	Biological Process	cell differentiation	1
GO:0004828	Molecular Function	serine-tRNA ligase activity	6		GO:0042157	Biological Process	lipoprotein metabolic process	1
GO:0008113	Molecular Function	peptide-methionine-(S)-S-oxide reductase activity	6		GO:0042325	Biological Process	regulation of phosphorylation	1
GO:0008158	Molecular Function	hedgehog receptor activity	6		GO:0043066	Biological Process	negative regulation of apoptosis	1
GO:0008898	Molecular Function	homocysteine S-methyltransferase activity	6		GO:0046168	Biological Process	glycerol-3-phosphate catabolic process	1
GO:0009678	Molecular Function	hydrogen-translocating pyrophosphatase activity	6		GO:0051205	Biological Process	protein insertion into membrane	1
GO:0016251	Molecular Function	general RNA polymerase II transcription factor activity	6
GO:0016829	Molecular Function	lyase activity	6					42966
GO:0030674	Molecular Function	protein binding, bridging	6
GO:0003712	Molecular Function	transcription cofactor activity	5
GO:0003919	Molecular Function	FMN adenylyltransferase activity	5
GO:0003980	Molecular Function	UDP-glucose:glycoprotein glucosyltransferase activity	5
GO:0004030	Molecular Function	aldehyde dehydrogenase [NAD(P)+] activity	5
GO:0004047	Molecular Function	aminomethyltransferase activity	5
GO:0004143	Molecular Function	diacylglycerol kinase activity	5
GO:0004335	Molecular Function	galactokinase activity	5
GO:0004402	Molecular Function	histone acetyltransferase activity	5
GO:0004565	Molecular Function	beta-galactosidase activity	5
GO:0004571	Molecular Function	mannosyl-oligosaccharide 1,2-alpha-mannosidase activity	5
GO:0004607	Molecular Function	phosphatidylcholine-sterol O-acyltransferase activity	5
GO:0004639	Molecular Function	phosphoribosylaminoimidazolesuccinocarboxamide synthase activity	5
GO:0004659	Molecular Function	prenyltransferase activity	5
GO:0005097	Molecular Function	Rab GTPase activator activity	5
GO:0005175	Molecular Function	CD27 receptor binding	5
GO:0005242	Molecular Function	inward rectifier potassium channel activity	5
GO:0005452	Molecular Function	inorganic anion exchanger activity	5
GO:0005544	Molecular Function	calcium-dependent phospholipid binding	5
GO:0008013	Molecular Function	beta-catenin binding	5
GO:0008417	Molecular Function	fucosyltransferase activity	5
GO:0008484	Molecular Function	sulfuric ester hydrolase activity	5
GO:0008531	Molecular Function	riboflavin kinase activity	5
GO:0009045	Molecular Function	xylose isomerase activity	5
GO:0016717	Molecular Function	oxidoreductase activity, acting on paired donors, with oxidation of a pair of donors resulting in the reduction of molecular oxygen to two molecules of water	5
GO:0016757	Molecular Function	transferase activity, transferring glycosyl groups	5
GO:0016763	Molecular Function	transferase activity, transferring pentosyl groups	5
GO:0016888	Molecular Function	endodeoxyribonuclease activity, producing 5'-phosphomonoesters	5
GO:0017172	Molecular Function	cysteine dioxygenase activity	5
GO:0046923	Molecular Function	ER retention sequence binding	5
GO:0000150	Molecular Function	recombinase activity	4
GO:0004146	Molecular Function	dihydrofolate reductase activity	4
GO:0004339	Molecular Function	glucan 1,4-alpha-glucosidase activity	4
GO:0004349	Molecular Function	glutamate 5-kinase activity	4
GO:0004350	Molecular Function	glutamate-5-semialdehyde dehydrogenase activity	4
GO:0004500	Molecular Function	dopamine beta-monooxygenase activity	4
GO:0004707	Molecular Function	MAP kinase activity	4
GO:0004850	Molecular Function	uridine phosphorylase activity	4
GO:0004864	Molecular Function	protein phosphatase inhibitor activity	4
GO:0005085	Molecular Function	guanyl-nucleotide exchange factor activity	4
GO:0005375	Molecular Function	copper ion transmembrane transporter activity	4
GO:0008067	Molecular Function	metabotropic glutamate, GABA-B-like receptor activity	4
GO:0008119	Molecular Function	thiopurine S-methyltransferase activity	4
GO:0008134	Molecular Function	transcription factor binding	4
GO:0008425	Molecular Function	2-polyprenyl-6-methoxy-1,4-benzoquinone methyltransferase activity	4
GO:0008495	Molecular Function	protoheme IX farnesyltransferase activity	4
GO:0008889	Molecular Function	glycerophosphodiester phosphodiesterase activity	4
GO:0015520	Molecular Function	tetracycline:hydrogen antiporter activity	4
GO:0016654	Molecular Function	oxidoreductase activity, acting on NADH or NADPH, disulfide as acceptor	4
GO:0016702	Molecular Function	oxidoreductase activity, acting on single donors with incorporation of molecular oxygen, incorporation of two atoms of oxygen	4
GO:0016780	Molecular Function	phosphotransferase activity, for other substituted phosphate groups	4
GO:0016987	Molecular Function	sigma factor activity	4
GO:0017056	Molecular Function	structural constituent of nuclear pore	4
GO:0030983	Molecular Function	mismatched DNA binding	4
GO:0031491	Molecular Function	nucleosome binding	4
GO:0003847	Molecular Function	1-alkyl-2-acetylglycerophosphocholine esterase activity	3
GO:0003951	Molecular Function	NAD+ kinase activity	3
GO:0003978	Molecular Function	UDP-glucose 4-epimerase activity	3
GO:0004219	Molecular Function	pyroglutamyl-peptidase I activity	3
GO:0004237	Molecular Function	membrane dipeptidase activity	3
GO:0004325	Molecular Function	ferrochelatase activity	3
GO:0004411	Molecular Function	homogentisate 1,2-dioxygenase activity	3
GO:0004415	Molecular Function	hyalurononglucosaminidase activity	3
GO:0004428	Molecular Function	inositol or phosphatidylinositol kinase activity	3
GO:0004516	Molecular Function	nicotinate phosphoribosyltransferase activity	3
GO:0004638	Molecular Function	phosphoribosylaminoimidazole carboxylase activity	3
GO:0004655	Molecular Function	porphobilinogen synthase activity	3
GO:0004756	Molecular Function	selenide, water dikinase activity	3
GO:0004809	Molecular Function	tRNA (guanine-N2-)-methyltransferase activity	3
GO:0004815	Molecular Function	aspartate-tRNA ligase activity	3
GO:0004821	Molecular Function	histidine-tRNA ligase activity	3
GO:0004853	Molecular Function	uroporphyrinogen decarboxylase activity	3
GO:0004970	Molecular Function	ionotropic glutamate receptor activity	3
GO:0005234	Molecular Function	extracellular-glutamate-gated ion channel activity	3
GO:0005247	Molecular Function	voltage-gated chloride channel activity	3
GO:0005319	Molecular Function	lipid transporter activity	3
GO:0008060	Molecular Function	ARF GTPase activator activity	3
GO:0008083	Molecular Function	growth factor activity	3
GO:0008190	Molecular Function	eukaryotic initiation factor 4E binding	3
GO:0008239	Molecular Function	dipeptidyl-peptidase activity	3
GO:0008462	Molecular Function	endopeptidase Clp activity	3
GO:0008509	Molecular Function	anion transmembrane transporter activity	3
GO:0015018	Molecular Function	galactosylgalactosylxylosylprotein 3-beta-glucuronosyltransferase activity	3
GO:0016290	Molecular Function	palmitoyl-CoA hydrolase activity	3
GO:0016307	Molecular Function	phosphatidylinositol phosphate kinase activity	3
GO:0016563	Molecular Function	transcription activator activity	3
GO:0016564	Molecular Function	transcription repressor activity	3
GO:0016844	Molecular Function	strictosidine synthase activity	3
GO:0016876	Molecular Function	ligase activity, forming aminoacyl-tRNA and related compounds	3
GO:0017089	Molecular Function	glycolipid transporter activity	3
GO:0046873	Molecular Function	metal ion transmembrane transporter activity	3
GO:0046912	Molecular Function	transferase activity, transferring acyl groups, acyl groups converted into alkyl on transfer	3
GO:0051861	Molecular Function	glycolipid binding	3
GO:0000030	Molecular Function	mannosyltransferase activity	2
GO:0000179	Molecular Function	rRNA (adenine-N6,N6-)-dimethyltransferase activity	2
GO:0003711	Molecular Function	transcription elongation regulator activity	2
GO:0004109	Molecular Function	coproporphyrinogen oxidase activity	2
GO:0004114	Molecular Function	3',5'-cyclic-nucleotide phosphodiesterase activity	2
GO:0004239	Molecular Function	methionyl aminopeptidase activity	2
GO:0004347	Molecular Function	glucose-6-phosphate isomerase activity	2
GO:0004371	Molecular Function	glycerone kinase activity	2
GO:0004407	Molecular Function	histone deacetylase activity	2
GO:0004525	Molecular Function	ribonuclease III activity	2
GO:0004555	Molecular Function	alpha,alpha-trehalase activity	2
GO:0004590	Molecular Function	orotidine-5'-phosphate decarboxylase activity	2
GO:0004657	Molecular Function	proline dehydrogenase activity	2
GO:0004663	Molecular Function	Rab-protein geranylgeranyltransferase activity	2
GO:0004703	Molecular Function	G-protein coupled receptor kinase activity	2
GO:0004714	Molecular Function	transmembrane receptor protein tyrosine kinase activity	2
GO:0004831	Molecular Function	tyrosine-tRNA ligase activity	2
GO:0004835	Molecular Function	tubulin-tyrosine ligase activity	2
GO:0004844	Molecular Function	uracil DNA N-glycosylase activity	2
GO:0004884	Molecular Function	ecdysteroid hormone receptor activity	2
GO:0004890	Molecular Function	GABA-A receptor activity	2
GO:0004930	Molecular Function	G-protein coupled receptor activity	2
GO:0005084	Molecular Function	Rab escort protein activity	2
GO:0005086	Molecular Function	ARF guanyl-nucleotide exchange factor activity	2
GO:0005098	Molecular Function	Ran GTPase activator activity	2
GO:0005179	Molecular Function	hormone activity	2
GO:0005199	Molecular Function	structural constituent of cell wall	2
GO:0005315	Molecular Function	inorganic phosphate transmembrane transporter activity	2
GO:0005337	Molecular Function	nucleoside transmembrane transporter activity	2
GO:0005484	Molecular Function	SNAP receptor activity	2
GO:0005523	Molecular Function	tropomyosin binding	2
GO:0008017	Molecular Function	microtubule binding	2
GO:0008081	Molecular Function	phosphoric diester hydrolase activity	2
GO:0008201	Molecular Function	heparin binding	2
GO:0008324	Molecular Function	cation transmembrane transporter activity	2
GO:0008534	Molecular Function	oxidized purine base lesion DNA N-glycosylase activity	2
GO:0008649	Molecular Function	rRNA methyltransferase activity	2
GO:0008705	Molecular Function	methionine synthase activity	2
GO:0008907	Molecular Function	integrase activity	2
GO:0008967	Molecular Function	phosphoglycolate phosphatase activity	2
GO:0016614	Molecular Function	oxidoreductase activity, acting on CH-OH group of donors	2
GO:0016776	Molecular Function	phosphotransferase activity, phosphate group as acceptor	2
GO:0016813	Molecular Function	hydrolase activity, acting on carbon-nitrogen (but not peptide) bonds, in linear amidines	2
GO:0016866	Molecular Function	intramolecular transferase activity	2
GO:0016886	Molecular Function	ligase activity, forming phosphoric ester bonds	2
GO:0030272	Molecular Function	5-formyltetrahydrofolate cyclo-ligase activity	2
GO:0030594	Molecular Function	neurotransmitter receptor activity	2
GO:0031419	Molecular Function	cobalamin binding	2
GO:0050750	Molecular Function	low-density lipoprotein receptor binding	2
GO:0000049	Molecular Function	tRNA binding	1
GO:0000156	Molecular Function	two-component response regulator activity	1
GO:0003922	Molecular Function	GMP synthase (glutamine-hydrolyzing) activity	1
GO:0003934	Molecular Function	GTP cyclohydrolase I activity	1
GO:0004001	Molecular Function	adenosine kinase activity	1
GO:0004139	Molecular Function	deoxyribose-phosphate aldolase activity	1
GO:0004345	Molecular Function	glucose-6-phosphate dehydrogenase activity	1
GO:0004367	Molecular Function	glycerol-3-phosphate dehydrogenase (NAD+) activity	1
GO:0004373	Molecular Function	glycogen (starch) synthase activity	1
GO:0004512	Molecular Function	inositol-3-phosphate synthase activity	1
GO:0004573	Molecular Function	mannosyl-oligosaccharide glucosidase activity	1
GO:0004719	Molecular Function	protein-L-isoaspartate (D-aspartate) O-methyltransferase activity	1
GO:0004730	Molecular Function	pseudouridylate synthase activity	1
GO:0004781	Molecular Function	sulfate adenylyltransferase (ATP) activity	1
GO:0004797	Molecular Function	thymidine kinase activity	1
GO:0004822	Molecular Function	isoleucine-tRNA ligase activity	1
GO:0004826	Molecular Function	phenylalanine-tRNA ligase activity	1
GO:0004832	Molecular Function	valine-tRNA ligase activity	1
GO:0005044	Molecular Function	scavenger receptor activity	1
GO:0005057	Molecular Function	receptor signaling protein activity	1
GO:0005096	Molecular Function	GTPase activator activity	1
GO:0005245	Molecular Function	voltage-gated calcium channel activity	1
GO:0005248	Molecular Function	voltage-gated sodium channel activity	1
GO:0008173	Molecular Function	RNA methyltransferase activity	1
GO:0008455	Molecular Function	alpha-1,6-mannosylglycoprotein 2-beta-N-acetylglucosaminyltransferase activity	1
GO:0008667	Molecular Function	2,3-dihydro-2,3-dihydroxybenzoate dehydrogenase activity	1
GO:0009049	Molecular Function	aspartic-type signal peptidase activity	1
GO:0015321	Molecular Function	sodium-dependent phosphate transmembrane transporter activity	1
GO:0016153	Molecular Function	urocanate hydratase activity	1
GO:0016531	Molecular Function	copper chaperone activity	1
GO:0016831	Molecular Function	carboxy-lyase activity	1
GO:0016837	Molecular Function	carbon-oxygen lyase activity, acting on polysaccharides	1
GO:0016849	Molecular Function	phosphorus-oxygen lyase activity	1
GO:0017136	Molecular Function	NAD-dependent histone deacetylase activity	1
GO:0019211	Molecular Function	phosphatase activator activity	1
GO:0019825	Molecular Function	oxygen binding	1
			74223
